# Supplementary material for: Species diversity and spatial distribution of CL/VL vectors: assessing bioclimatic effect on expression plasticity of genes possessing vaccine properties isolated from wild-collected sand flies in endemic areas of Iran
Source: BMC Infect Dis. 2021 May 19;21:455. doi: 10.1186/s12879-021-06129-0 (PMC8136226; doi:10.1186/s12879-021-06129-0)
Supplement: Supplementary file 2 — Additional file 2: Table S1. Distribution of various sand fly species based on species diversity collected from three climatic zones of Northern Khorasan province, north east of Iran (2017–2018). [file 12879_2021_6129_MOESM2_ESM.xlsx]

## Sheet: Value
City		Bojnord												Esfarayen						Shirvan						Jajarm				Maneho-Samalghan				Razo-Jargalan		Total (%)
Location		Baba Aman		Malkesh		Ghareh Bashloo		Qarah Khan Bandi		Quch Qaleh-ye Olya		Paygho		Dartum		Gerivan		Mahnan		Chalu		Kohneh Ogaz		Zartanlu		Emarat		Qarah Cheh Robat		Ashkhane		Darkesh		Gholaman
		F	M	F	M	F	M	F	M	F	M	F	M	F	M	F	M	F	M	F	M	F	M	F	M	F	M	F	M	F	M	F	M	F	M
Phlebotomus	papatasi	114		8		20		88		90		144		32		50		22		23		34		23		39		17		46		17		33		800 (68.55)
	ansari	0	0	0	0	2		0	0	0	0	0	0	0	0	0	0	0	0	0	0	0	0	0	0	0	0	0	0	0	0	0	0	0	0	2 (0.17)
	kandelaki	0	0	0	0	0	0	0	0	0	0	0	0	2		0	0	0	0	0	0	0	0	0	0	0	0	2		0	0	2		4		10 (0.86)
	major group	0	0	0	0	0	0	0	0	0	0	4		2		0	0	2		0	0	0	0	0	0	2		3		2		5		3		23 (1.97)
	chinensis group	0	0	0	0	0	0	0	0	0	0	0	0	0	0	0	0	2		0	0	0	0	0	0	2		5		2		7		3		21 (1.8)
	alexandri	12		0	0	22		0	0	0	0	16		24		24		24		2		18		9		0	0	0	0	2		0	0	0	0	153 (13.11)
	caucasicus	0	0	0	0	6		0	0	0	0	4		0	0	0	0	2		2		5		4		0	0	0	0	2		0	0	0	0	25 (2.14)
	sergenti	0	0	0	0	0	0	2		0	0	6		0	0	0	0	0	0	4		9		5		1		3		2		7		0	0	39 (3.34)
Sergentomyia	baghdadis	0	0	0	0	14		0	0	0	0	0	0	0	0	0	0	0	0	0	0	0	0	0	0	2		1		0	0	0	0	0	0	17 (1.46)
	sumbarica	4		0	0	0	0	4		0	0	0	0	4		0	0	2		0	0	0	0	0	0	0	0	0	0	0	0	0	0	0	0	14 (1.2)
	dentata	2		0	0	0	0	4		0	0	0	0	0	0	0	0	2		0	0	0	0	0	0	0	0	0	0	0	0	2		0	0	10 (0.86)
	sintoni	2		0	0	2		0	0	14		0	0	4		0	0	0	0	7		2		4		1		6		3		0	0	8		53 (4.54)
Total (%)		120	14	0	8	54	12	96	2	102	2	120	54	8	34	66	8	48	8	18	20	42	26	30	15	37	10	27	10	47	12	29	11	40	11	1167
		134 (11.48)		8		66 (5.65)		98 (8.4)		104 (8.91)		174 (14.91)		68 (5.82)		74 (6.34)		56 (4.8)		38 (3.26)		68 (5.82)		45 (3.86)		47 (4.02)		37 (3.17)		59 (5)		40 (3.42)		51 (4.37)
				-0.68

## Sheet: Stations
City	Climate	Y	X	Longitude	Latitude	AMSL
Bojnord	Cold mountains			57° 33ʹ E	37° 47ʹ N	1070 m
Shirvan	Cold mountains			57° 93ʹ E	37° 39ʹ N	1079 m
Faruj	Cold mountains			57° 21ʹ E	37° 23ʹ N	1200 m
esfarayen	Cold mountains			57° 50ʹ E	57° 07ʹ N	1260 m
Raz and Jargalan	Mediterranean with spring rains			56° 11ʹ E	37° 93ʹ N	915 m
Maneh and Samalqan	Mediterranean with spring rains			56° 92ʹ E	37° 56ʹ N	850 m
Garmeh	Cold mountains and semi desert			56° 37ʹ E	36° 93ʹ N	2118 m
Jajarm	Cold to warm			56° 37ʹ E	36° 95ʹ N	1000 m
	semi desert

## Sheet: XY
	Additional file 2: Table S1. Distribution of sand fly species based on species diversity collected from three climatic zones of Northern Khorasan province, north east of Iran (2017-2018).
Station	Latitude	Longitude	Ph. papatasi	Ph. papatasi(%)	Ph. kandelaki	major_group	chinensis_group	VL	VL(%)	P. alexandri	P. ansari	P. caucasicus	P. sergenti	Paraphlebotomus_Species	Paraphlebotomus_Species(%)	S. baghdadis	S. sumbarica	S. dentata	S. sintoni	Sergentomyia_Species	Sergentomyia_Species(%)
Baba_Aman	37.4864	57.439	114	14.25	0	0	0	0	0	12	0	0	0	12	5.47945	0	4	2	2	8	8.51064
Malkesh	37.4665	57.3246	8	1	0	0	0	0	0	0	0	0	0	0	0	0	0	0	0	0	0
Ghareh_Bashloo	37.3756	57.2833	20	2.5	0	0	0	0	0	22	2	6	0	30	13.6986	14	0	0	2	16	17.0213
Qarah_Khan_Bandi	37.331	57.3007	88	11	0	0	0	0	0	0	0	0	2	2	0.913242	0	4	4	0	8	8.51064
Quch_Qaleh-ye_Olya	37.4664	57.6013	90	11.25	0	0	0	0	0	0	0	0	0	0	0	0	0	0	14	14	14.8936
Paygho	37.2525	57.2834	144	18	0	4	0	4	7.40741	16	0	4	6	26	11.8721	0	0	0	0	0	0
Dartum	37.1817	57.1305	32	4	2	2	0	4	7.40741	24	0	0	0	24	10.9589	0	4	0	4	8	8.51064
Gerivan	37.3072	57.2696	50	6.25	0	0	0	0	0	24	0	0	0	24	10.9589	0	0	0	0	0	0
Mahnan	37.3638	57.3103	22	2.75	0	2	2	4	7.40741	24	0	2	0	26	11.8721	0	2	2	0	4	4.25532
Chalu	37.3732	57.9336	23	2.875	0	0	0	0	0	2	0	2	4	8	3.65297	0	0	0	7	7	7.44681
Kohneh_Ogaz	37.5246	58.2376	34	4.25	0	0	0	0	0	18	0	5	9	32	14.6119	0	0	0	2	2	2.12766
Zartanlu	37.3135	58.0839	23	2.875	0	0	0	0	0	9	0	4	5	18	8.21918	0	0	0	4	4	4.25532
Emarat	37.0541	57.2193	39	4.875	0	2	2	4	7.40741	0	0	0	1	1	0.456621	2	0	0	1	3	3.19149
Qarah_Cheh_Robat	37.3582	58.3293	17	2.125	2	3	5	10	18.5185	0	0	0	3	3	1.36986	1	0	0	6	7	7.44681
Ashkhane	37.5591	56.942	46	5.75	0	2	2	4	7.40741	2	0	2	2	6	2.73973	0	0	0	3	3	3.19149
Darkesh	37.44	56.7508	17	2.125	2	5	7	14	25.9259	0	0	0	7	7	3.19635	0	0	2	0	2	2.12766
Gholaman	38.0568	57.1504	33	4.125	4	3	3	10	18.5185	0	0	0	0	0	0	0	0	0	8	8	8.51064
				1					2						3						4
