# Supplementary material for: Species diversity and spatial distribution of CL/VL vectors: assessing bioclimatic effect on expression plasticity of genes possessing vaccine properties isolated from wild-collected sand flies in endemic areas of Iran
Source: BMC Infect Dis. 2021 May 19;21:455. doi: 10.1186/s12879-021-06129-0 (PMC8136226; doi:10.1186/s12879-021-06129-0)
Supplement: Supplementary file 5 — Additional file 5: Table S3. LeIF Fold Expression of wild-caught P. papatasi in Gravid, SemiGravid, and BloodFed statuses with respect to three bio climate zones. [file 12879_2021_6129_MOESM5_ESM.xlsx]

## Sheet: Sheet1
Additional file 5: Table S3. LeIF Fold Expression of wild-caught P. papatasi in Gravid, SemiGravid, and BloodFed statuses with respect to three bio climate zones
Mediterranean-Spring rain (Maneho-Samalqan&Raz)	County	Longitude	Latitude	Gravid	Semi-Gravid	Blood-Fed
	Ashkhane	37.5591	56.942	0.77	0.46	0.21
	Darkesh	37.44	56.7508	2.07	1.53	1.19
	Biar Barbar (A)	37.5346	56.9493	0.92	0.67	0.09
	ShirAbad (A)	37.5098	56.9252	1.81	0.98	1.28
	Inche Sofla (M)	37.8301	56.3858	0.993	2.07	0.19
	Garmab (M)	37.7314	56.2808	1.44	2.91	0.34
	Pishqalleh (M)	37.6496	56.9929	2.13	2.414	1.13
	Espakho (S)	37.3953	56.3361	1.13	0.83	0.22
	Golidagh (S)	37.6369	55.9705	0.71	0.419	0.64
	Baqleq (RJ)	38.0771	56.924	2.175	1.42	0.67
	Raz	37.9312	57.1014	3.02	1.975	1.02
	Qush Tappeh	37.9426	56.9905	1.78	1.94	0.13
	Dashi Qaleh (Gh)	38.1397	57.1884	2.91	2.51	0.11
	Gholaman	38.0568	57.1504	4.82	2.78	0.87
Mountainious (Boj-Esfarayen-Shirvan)	Baba_Aman	37.4864	57.439	1.09	0.82	0.16
	Malkesh	37.4665	57.3246	1.5	1.72	1.9
	Ghareh_Bashloo	37.3756	57.2833	1.7	0.56	1.7
	Qarah_Khan_Bandi	37.331	57.3007	1.21	0.85	0.81
	Quch_Qaleh-ye_Olya	37.4664	57.6013	0.94	1.64	0.24
	Paygho	37.2525	57.2834	1.11	0.99	0.11
	Dartum	37.1817	57.1305	1.83	2.21	0.39
	Gerivan	37.3072	57.2696	0.945	0.425	1.01
	Mahnan	37.3638	57.3103	0.77	0.38	0.57
	Chalu	37.3732	57.9336	2	1.11	1.67
	Kohneh_Ogaz	37.5246	58.2376	2.44	1.36	1.44
	Zartanlu	37.3135	58.0839	1.38	1.88	1.18
	KiKi	37.3221	57.4211	2.111	2	1.73
	Qazi	37.4741	57.5463	2.81	2.19	2.17
Semi-Desert	Emarat	37.0541	57.2193	0.92	0.41	0.11
	Chehel Dokhtaran	37.0048	56.9852	1.34	1.36	0.17
	Shoqan (J)	37.2875	56.7841	0.59	0.6	1.02
	Sankhast (J)	37.101	56.8701	0.43	0.53	0.18
	Jorbat (J)	37.0825	56.609	0.79	0.84	0.09
	Garmeh	37.0126	56.2963	0.97	1.47	0.11
	Kouran	36.9889	57.1652	1.12	1.32	0.52
	Daraq (G)	36.9605	56.2331	0.736	2.56	0.09
	Garmeh-Houmeh (G)	37.0637	56.1995	1.235	0.435	0.033
	Garmeh-Houme2(G)	37.1203	56.3369	1.19	0.65	1.13
	Qarah_Cheh_Robat	37.3582	58.3293	1.98	0.74	0.79
	Jajarm-Houme	36.8334	56.2823	0.6	1.2	0.06
	Emamzade-Ebrahim (Sankhast)	37.1557	56.8297	0.73	0.335	0.03
	Emamzade-Ivar (Garmeh)	36.9691	56.2593	1.34	0.94	0.34
