# Supplementary material for: Species diversity and spatial distribution of CL/VL vectors: assessing bioclimatic effect on expression plasticity of genes possessing vaccine properties isolated from wild-collected sand flies in endemic areas of Iran
Source: BMC Infect Dis. 2021 May 19;21:455. doi: 10.1186/s12879-021-06129-0 (PMC8136226; doi:10.1186/s12879-021-06129-0)
Supplement: Supplementary file 6 — Additional file 6: Table S4. Analyses of Jaccard’s similarity index and sand fly species diversity based on Shannon-Wiener index, species richness and evenness index. [file 12879_2021_6129_MOESM6_ESM.txt]

Additional file 6: Table S4. Analyses of Jaccard similarity index and sand fly species diversity based on Shannon-Wiener index, species richness and evenness index
######## need the packages
install.packages("vegan")
install.packages("ggplot2")
install.packages("plyr")
library(vegan)
library(permute)
library(lattice)
library(plyr)


##### enter data

d<-file.choose()
data<-read.table(d,header=T)
attach(data)


### richness
library(plyr)
menhinick <- function(x){sum(x>0)/sqrt(sum(x))}
ddply(data,~Station,function(x) {data.frame(RICHNESS=menhinick(x[-1]))})

### diversity
library(plyr)
ddply(data,~Station,function(x) {data.frame(DIVERSITY=diversity(x[-1], index="shannon"))})


### evenness
library(plyr)
ddply(data,~Station,function(x) {data.frame(EVNNESS=diversity(x[-1], index="simpson")/log(sum(x[-1]>0)))})


#####################
# Jaccard Index
install.packages("dplyr")
library(dplyr)

# Your dataset
df <- data.frame(t(data.frame(A=c(114,0,12,8),
                              B=c(8,0,0,0),
                              C=c(20,0,30,16),
                              D=c(88,0,2,8),
                              E=c(90,0,0,14),
                              F=c(144,4,24,8),
                              G=c(32,4,24,8),
                              H=c(50,0,24,0),
                              I=c(22,4,26,4),
                              J=c(23,0,8,7),
                              K=c(34,0,32,2),
                              L=c(23,0,18,4),
                              M=c(39,4,1,3),
                              N=c(17,10,3,7),
                              O=c(46,4,6,3),
                              P=c(17,14,7,2),
                              Q=c(33,10,0,8))))

df[df > 0] <- 1
df[df <= 0] <- 0
df

# Function returns the Jaccard index and Jaccard distance
# Parameters:
# 1. df, dataframe of interest
# 2. margin, axis in which the apply function is meant to move along
jaccard <- function(df, margin=1) {
  if (margin == 1 | margin == 2) {
    M_00 <- apply(df, margin, sum) == 0
    M_11 <- apply(df, margin, sum) == 2
    if (margin == 1) {
      df <- df[!M_00, ]
      JSim <- sum(M_11) / nrow(df)
    } else {
      df <- df[, !M_00]
      JSim <- sum(M_11) / length(df)
    }
    JDist <- 1 - JSim
    return(c(JSim = JSim, JDist = JDist))
  } else break
}

jaccard(df[1:2,], margin=2)


jaccard_per_row <- function(df, margin=1){
   require(magrittr)
   require(dplyr)
   key_pairs <- expand.grid(row.names(df), row.names(df))
   results <- t(apply(key_pairs, 1, function(row) jaccard(df[c(row[1], row[2]),], margin=margin)))
   key_pair <- key_pairs %>% mutate(pair = paste(Var1,"_",Var2,sep=""))
   results <- data.frame(results)
   row.names(results) <- key_pair$pair
   results
}

jaccard_per_row(df, margin=2)
getwd()
write.table(jaccard_per_row(df, margin=2),"x")
